# Supplementary material for: Childhood Differences in Healthcare Utilization Between Extremely Preterm Infants and the General Population
Source: Children (Basel). 2025 Jul 25;12(8):979. doi: 10.3390/children12080979 (PMC12385164; doi:10.3390/children12080979)
Supplement: Supplementary file 1 [file children-12-00979-s001.zip]

Archive with 1 entries (1 files):
- children-3731654-supplementary.pdf
